# Supplementary material for: A short-term memory trace persists for days in the mouse hippocampus
Source: Commun Biol. 2022 Nov 3;5:1168. doi: 10.1038/s42003-022-04167-1 (PMC9633825; doi:10.1038/s42003-022-04167-1)
Supplement: Supplementary file 4 — Supplementary Data 1 [file 42003_2022_4167_MOESM4_ESM.xlsx]

## Sheet: Sheet1
Supplementary Data 1. Sampling and statistical analysis details
Fig. #	Group		Sample size		Mean ± SEM	Statistical test	Degree of freedom & F/t value	p-value	Significance
			Exact size (n)	Excluded size (n)
1b	Object A		10	1	0.5016 ± 0.01022	Paired t test (Two-tailed)	t=0.1531, df=9	0.8817	ns
	Object A*				0.4984 ± 0.01022
1c	Object A		10	1	0.3689 ± 0.02163	Paired t test (Two-tailed)	t=6.062, df=9	0.0002	***
	Object A*				0.6311 ± 0.02163
1e	30 minutes	Object A	8	0	0.4977 ± 0.01462	Paired t test (Two-tailed)	t=0.1579, df=7	0.879	ns
		Object A*			0.5023 ± 0.01462
	24 hours	Object A	8	0	0.5055 ± 0.01545	Paired t test (Two-tailed)	t=0.3573, df=7	0.7314	ns
		Object A*			0.4945 ± 0.01545
1f	30 minutes	Object A	8	0	0.3451 ± 0.01772	Paired t test (Two-tailed)	t=8.742, df=7	< 0.0001	****
		Object A*			0.6549 ± 0.01772
	24 hours	Object A	8	0	0.5042 ± 0.01392	Paired t test (Two-tailed)	t=0.3042, df=7	0.7698	ns
		Object A*			0.4958 ± 0.01392
	Object A*	30 minutes	8	0	0.6549 ± 0.01772	Unpaired t test (Two-tailed)	t=7.062 df=14	< 0.0001	****
		24 hours	8	0	0.4958 ± 0.01392
2d	Light ON	Object A	10	0	0.4977 ± 0.01585	Paired t test (Two-tailed)	t=0.1464, df=9	0.8868	ns
		Object A*			0.5023 ± 0.01585
	Light OFF	Object A	10	0	0.5109 ± 0.01467	Paired t test (Two-tailed)	t=0.7450, df=9	0.4753	ns
		Object A*			0.4891 ± 0.01467
2e	Light ON	Object A	10	0	0.3546 ± 0.03749	Paired t test (Two-tailed)	t=3.877, df=9	0.0037	**
		Object A*			0.6454 ± 0.03749
	Light OFF	Object A	10	0	0.5149 ± 0.01980	Paired t test (Two-tailed)	t=0.7537, df=9	0.4703	ns
		Object A*			0.4851 ± 0.01980
	Object A*	Light ON	10	0	0.6454 ± 0.03749	Unpaired t test (Two-tailed)	t=3.780 df=18	0.0014	**
		Light OFF	10	0	0.4851 ± 0.01980
3b	1 day interval	Object A	9	0	0.5074 ± 0.01382	Two-way ANOVA	Interaction F (2, 44) = 0.5975	0.5546	ns
		Object A*			0.4925 ± 0.01382
	3 day interval	Object A	8	0	0.4984 ± 0.02068		Row factor (Tme interval) F (2, 44) = 1.044e-013	> 0.9999	ns
		Object A*			0.5015 ± 0.02068
	6 day interval	Object A	8	0	0.4894 ± 0.01518		Column factor (Object type) F (1, 44) = 0.05122	0.822	ns
		Object A*			0.5105 ± 0.01518
3c	1 day interval	Object A	9	0	0.4891 ± 0.01684	Two-way ANOVA	Interaction F (2, 44) = 0.9168	0.4073	ns
		Object A*			0.5108 ± 0.01684
	3 day interval	Object A	8	0	0.5153 ± 0.02095		Row factor (Tme interval) F (2, 44) = 1.672e-013	> 0.9999	ns
		Object A*			0.4846 ± 0.02095
	6 day interval	Object A	8	0	0.4936 ± 0.02413		Column factor (Object type) F (1, 44) = 0.005063	0.9436	ns
		Object A*			0.5063 ± 0.02413
3d	1 day interval	Object A	9	0	0.3555 ± 0.01986	Two-way ANOVA	Interaction F (2, 44) = 16.57	< 0.0001	****
		Object A*			0.6444 ± 0.01986
	3 day interval	Object A	8	0	0.3686 ± 0.03266		Row factor (Tme interval) F (2, 44) = 5.007e-013	> 0.9999	ns
		Object A*			0.6313 ± 0.03266
	6 day interval	Object A	8	0	0.4881 ± 0.02246		Column factor (Object type) F (1, 44) = 86.60	< 0.0001	****
		Object A*			0.5118 ± 0.02246
4b	Anisomycin	Object A	8	3	0.5165 ± 0.02124	Paired t test (Two-tailed)	t=0.7787, df=7	0.4617	ns
		Object A*			0.4835 ± 0.02124
	PBS	Object A	8	1	0.4896 ± 0.01371	Paired t test (Two-tailed)	t=0.7560, df=7	0.4743	ns
		Object A*			0.5104 ± 0.01371
4c	Anisomycin	Object A	8	3	0.5126 ± 0.01368	Paired t test (Two-tailed)	t=0.9197, df=7	0.3883	ns
		Object A*			0.4874 ± 0.01368
	PBS	Object A	8	1	0.4911 ± 0.01532	Paired t test (Two-tailed)	t=0.5824, df=7	0.5786	ns
		Object A*			0.5089 ± 0.01532
4d	Anisomycin	Object A	8	3	0.4819 ± 0.02005	Paired t test (Two-tailed)	t=0.9027, df=7	0.3967	ns
		Object A*			0.5181 ± 0.02005
	PBS	Object A	8	1	0.3138 ± 0.02879	Paired t test (Two-tailed)	t=6.468, df=7	0.0003	***
		Object A*			0.6862 ± 0.02879
	Object A*	Anisomycin	8	3	0.5181 ± 0.02005	Unpaired t test (Two-tailed)	t=4.792 df=14	0.0003	***
		PBS	8	1	0.6862 ± 0.02879
5b	AP5	Object A	8	3	0.4815 ± 0.02785	Paired t test (Two-tailed)	t=0.6632, df=7	0.5284	ns
		Object A*			0.5185 ± 0.02785
	PBS	Object A	8	1	0.3005 ± 0.03288	Paired t test (Two-tailed)	t=6.068, df=7	0.0005	***
		Object A*			0.6995 ± 0.03288
	Object A*	AP5	8	3	0.5185 ± 0.02785	Unpaired t test (Two-tailed)	t=4.202 df=14	0.0009	***
		PBS	8	1	0.6995 ± 0.03288
5c	AP5	Object A	8	0	0.4989 ± 0.02908	Paired t test (Two-tailed)	t=0.03655, df=7	0.9719	ns
		Object A*			0.5011 ± 0.02908
	PBS	Object A	8	0	0.3608 ± 0.02410	Paired t test (Two-tailed)	t=5.778, df=7	0.0007	***
		Object A*			0.6392 ± 0.02410
	Object A*	AP5	8	0	0.5011 ± 0.02908	Unpaired t test (Two-tailed)	t=3.658 df=14	0.0026	**
		PBS	8	0	0.6392 ± 0.02410
6e	ArchT	Object A	8	2	0.5017 ± 0.01485 (Median = 0.4867)	Wilcoxon Signed Rank Sum test		0.6406	ns
		Object A*			0.4983 ± 0.01485 (Median = 0.5133)
	eYFP	Object A	10	0	0.4943 ± 0.01535 (Median = 0.5145)	Wilcoxon Signed Rank Sum test		>0.9999	ns
		Object A*			0.5057 ± 0.01535 (Median = 0.4855)
6f	ArchT	Object A	8	2	0.5196 ± 0.02120	Paired t test (Two-tailed)	t=0.9265, df=7	0.385	ns
		Object A*			0.4804 ± 0.02120
	eYFP	Object A	10	0	0.5142 ± 0.01772	Paired t test (Two-tailed)	t=0.8035, df=9	0.4424	ns
		Object A*			0.4858 ± 0.01772
6g	ArchT	Object A	8	2	0.4849 ± 0.03030	Paired t test (Two-tailed)	t=0.4990, df=7	0.6331	ns
		Object A*			0.5151 ± 0.03030
	eYFP	Object A	10	0	0.3411 ± 0.02913	Paired t test (Two-tailed)	t=5.455, df=9	0.0004	***
		Object A*			0.6589 ± 0.02913
	Object A*	ArchT	8	2	0.5151 ± 0.03030	Unpaired t test (Two-tailed)	t=3.391 df=16	0.0037	**
		eYFP	10	0	0.6589 ± 0.02913
6h	ArchT		8	2	56.00 ± 6.787 (Median = 57.75)	Wilcoxon Rank Sum test		0.5726	ns
	eYFP		10	0	52.48 ± 3.537 (Median = 56.35)
Supplementary 2c	Object A		9	2	0.5219 ± 0.026652	Paired t test (Two-tailed)	t=0.8199, df=8	0.436	ns
	Object A*				0.4781 ± 0.026652
Supplementary 2d	Object A		9	2	0.4731 ± 0.030339	Paired t test (Two-tailed)	t=0.8872, df=8	0.4009	ns
	Object A*				0.5269 ± 0.030339
Supplementary 2f	NOL event		4	0	40.33 ± 9.335	Unpaired t test (Two-tailed)	t=1.168, df=6	0.2871	ns
	Circle				32.83 ± 2.205
Supplementary 4b	AP5	Object A	8	3	0.4963 ± 0.02324	Paired t test (Two-tailed)	t=0.1592, df=7	0.878	ns
		Object A*			0.5037 ± 0.02324
	PBS	Object A	8	1	0.4735 ± 0.01777	Paired t test (Two-tailed)	t=1.490, df=7	0.1799	ns
		Object A*			0.5265 ± 0.01777
Supplementary 4c	AP5	Object A	8	3	0.5066 ± 0.02000	Paired t test (Two-tailed)	t=0.3277, df=7	0.7527	ns
		Object A*			0.4934 ± 0.02000
	PBS	Object A	8	1	0.4920 ± 0.02101	Paired t test (Two-tailed)	t=0.3812, df=7	0.7144	ns
		Object A*			0.5080 ± 0.02101
Supplementary 4d	AP5	Object A	8	0	0.4807 ± 0.01451	Paired t test (Two-tailed)	t=1.330, df=7	0.2252	ns
		Object A*			0.5193 ± 0.01451
	PBS	Object A	8	0	0.4995 ± 0.01254	Paired t test (Two-tailed)	t=0.03618, df=7	0.9721	ns
		Object A*			0.5005 ± 0.01254
Supplementary 4e	AP5	Object A	8	0	0.5149 ± 0.02390	Paired t test (Two-tailed)	t=0.6242, df=7	0.5523	ns
		Object A*			0.4851 ± 0.02390
	PBS	Object A	8	0	0.5203 ± 0.01746	Paired t test (Two-tailed)	t=1.160, df=7	0.284	ns
		Object A*			0.4797 ± 0.01746
Supplementary 7b	Object A		8	0	0.5055 ± 0.01898	Paired t test (Two-tailed)	t=0.2919, df=7	0.7788	ns
	Object A*				0.4945 ± 0.01898
Supplementary 7c	Object A		8	0	0.5004 ± 0.01707	Paired t test (Two-tailed)	t=0.02510, df=7	0.9807	ns
	Object A*				0.4996 ± 0.01707
Supplementary 7d	Object A		8	0	0.4939 ± 0.02566	Paired t test (Two-tailed)	t=0.2364, df=7	0.8199	ns
	Object A*				0.5061 ± 0.02566
