# Supplementary material for: A short-term memory trace persists for days in the mouse hippocampus
Source: Commun Biol. 2022 Nov 3;5:1168. doi: 10.1038/s42003-022-04167-1 (PMC9633825; doi:10.1038/s42003-022-04167-1)
Supplement: Supplementary file 5 — Supplementary Data 2 [file 42003_2022_4167_MOESM5_ESM.xlsx]

## Sheet: Figure 1
		Panel b- LTM training				Panel c- LTM test
		Exploration Preference				Exploration Preference
		Object A	Object A*			Object A	Object A*
		0.510783	0.489217			0.367267	0.632733
		0.46632	0.53368			0.357207	0.642793
		0.533478	0.466522			0.421176	0.578824
		0.451822	0.548178			0.385537	0.614463
		0.559432	0.440568			0.283097	0.716903
		0.501228	0.498772			0.481427	0.518573
		0.516887	0.483113			0.447834	0.552166
		0.492302	0.507698			0.281491	0.718509
		0.510512	0.489488			0.365871	0.634129
		0.472878	0.527122			0.297699	0.702301
		Panel e- STM training				Panel f- STM test
		Exploration Preference				Exploration Preference
		Object A	Object A*			Object A	Object A*
	Group: 30 min	0.56427	0.43573		Group: 30 min	0.347372	0.652628
		0.423783	0.576217			0.311218	0.688782
		0.481595	0.518405			0.399894	0.600106
		0.532487	0.467513			0.409949	0.590051
		0.499387	0.500613			0.349206	0.650794
		0.480024	0.519976			0.296255	0.703745
		0.488155	0.511845			0.269154	0.730846
		0.511834	0.488166			0.377586	0.622414
	Group: 24 h	0.551508	0.448492		Group: 24 h	0.480813	0.519187
		0.517919	0.482081			0.475806	0.524194
		0.423849	0.576151			0.493329	0.506671
		0.527182	0.472818			0.513448	0.486552
		0.466395	0.533605			0.454645	0.545355
		0.508011	0.491989			0.504505	0.495495
		0.553699	0.446301			0.527879	0.472121
		0.495599	0.504401			0.583459	0.416541

## Sheet: Figure 2
	Panel d- Optogenetic recall- training				Panel e- Optogenetic recall- test
		Exploration Preference				Exploration Preference
		Object A	Object A*			Object A	Object A*
	Group: Light ON	0.584084	0.415916		Group: Light ON	0.225076	0.774924
		0.508	0.492			0.272109	0.727891
		0.420091	0.579909			0.522388	0.477612
		0.552525	0.447475			0.158602	0.841398
		0.457554	0.542446			0.433702	0.566298
		0.493697	0.506303			0.344017	0.655983
		0.534247	0.465753			0.316168	0.683832
		0.483131	0.516869			0.505017	0.494983
		0.444444	0.555556			0.339535	0.660465
		0.49902	0.50098			0.429782	0.570218
	Group: Light OFF	0.479866	0.520134		Group: Light OFF	0.488095	0.511905
		0.441341	0.558659			0.515829	0.484171
		0.524444	0.475556			0.599206	0.400794
		0.586592	0.413408			0.407583	0.592417
		0.540741	0.459259			0.569106	0.430894
		0.533563	0.466437			0.548303	0.451697
		0.438172	0.561828			0.483146	0.516854
		0.527938	0.472062			0.523077	0.476923
		0.535026	0.464974			0.434272	0.565728
		0.501603	0.498397			0.580645	0.419355

## Sheet: Figure 3
	Panel b- Different intervals- 1st training				Panel c- Different intervals- 2nd training				Panel d- Different intervals- test
		Exploration Preference				Exploration Preference				Exploration Preference
		Object A	Object A*			Object A	Object A*			Object A	Object A*
	Group: 1-day	0.445255	0.554745		Group: 1-day	0.414634	0.585366		Group: 1-day	0.308326	0.691674
		0.455172	0.544828			0.519253	0.480747			0.363636	0.636364
		0.520876	0.479124			0.504598	0.495402			0.383248	0.616752
		0.564394	0.435606			0.478	0.522			0.485581	0.514419
		0.561421	0.438579			0.526316	0.473684			0.32577	0.67423
		0.512943	0.487057			0.5	0.5			0.273518	0.726482
		0.486373	0.513627			0.408088	0.591912			0.335689	0.664311
		0.523515	0.476485			0.563636	0.436364			0.349035	0.650965
		0.497423	0.502577			0.48823	0.51177			0.375119	0.624881
	Group: 3 days	0.538283	0.461717		Group: 3 days	0.5625	0.4375		Group: 3 days	0.258964	0.741036
		0.460041	0.539959			0.538653	0.461347			0.47191	0.52809
		0.51348	0.48652			0.576037	0.423963			0.295964	0.704036
		0.587973	0.412027			0.5	0.5			0.459459	0.540541
		0.539048	0.460952			0.547059	0.452941			0.322581	0.677419
		0.496229	0.503771			0.434368	0.565632			0.371429	0.628571
		0.409357	0.590643			0.418398	0.581602			0.282051	0.717949
		0.442975	0.557025			0.545872	0.454128			0.48659	0.51341
	Group: 6 days	0.458333	0.541667		Group: 6 days	0.504505	0.495495		Group: 6 days	0.612022	0.387978
		0.550336	0.449664			0.415094	0.584906			0.470779	0.529221
		0.501845	0.498155			0.42616	0.57384			0.431818	0.568182
		0.540305	0.459695			0.574713	0.425287			0.443425	0.556575
		0.516224	0.483776			0.565217	0.434783			0.459677	0.540323
		0.448179	0.551821			0.42963	0.57037			0.545455	0.454545
		0.451613	0.548387			0.566474	0.433526			0.508287	0.491713
		0.44898	0.55102			0.467391	0.532609			0.433824	0.566176

## Sheet: Figure 4
	Panel b- Anisomycin- 1st training				Panel c- Anisomycin- 2nd training				Panel d- Anisomycin- test
		Exploration Preference				Exploration Preference				Exploration Preference
		Object A	Object A*			Object A	Object A*			Object A	Object A*
	Group: Anisomycin	0.490196	0.509804		Group: Anisomycin	0.534979	0.465021		Group: Anisomycin	0.423077	0.576923
		0.457143	0.542857			0.474684	0.525316			0.415663	0.584337
		0.455538	0.544462			0.517986	0.482014			0.541667	0.458333
		0.452323	0.547677			0.45	0.55			0.490909	0.509091
		0.564955	0.435045			0.495455	0.504545			0.51462	0.48538
		0.584906	0.415094			0.556322	0.443678			0.540835	0.459165
		0.53405	0.46595			0.561404	0.438596			0.518248	0.481752
		0.59322	0.40678			0.509828	0.490172			0.410204	0.589796
	Group: PBS	0.54902	0.45098		Group: PBS	0.401869	0.598131		Group: PBS	0.183575	0.816425
		0.462725	0.537275			0.512097	0.487903			0.358025	0.641975
		0.52	0.48			0.454082	0.545918			0.348315	0.651685
		0.512158	0.487842			0.504726	0.495274			0.406103	0.593897
		0.507671	0.492329			0.521505	0.478495			0.232198	0.767802
		0.447154	0.552846			0.505988	0.494012			0.278061	0.721939
		0.479927	0.520073			0.492126	0.507874			0.293103	0.706897
		0.438416	0.561584			0.536232	0.463768			0.410909	0.589091

## Sheet: Figure 5
	Panel b- AP5 1st exposure- test				Panel c- AP5 2nd exposure- test
		Exploration Preference				Exploration Preference
		Object A	Object A*			Object A	Object A*
	Group: AP5	0.473441	0.526559		Group: AP5	0.481802	0.518198
		0.480932	0.519068			0.571106	0.428894
		0.562771	0.437229			0.556962	0.443038
		0.471698	0.528302			0.44127	0.55873
		0.401434	0.598566			0.433962	0.566038
		0.346154	0.653846			0.372751	0.627249
		0.569002	0.430998			0.512953	0.487047
		0.546828	0.453172			0.62069	0.37931
	Group: PBS	0.27635	0.72365		Group: PBS	0.370038	0.629962
		0.242254	0.757746			0.27907	0.72093
		0.293478	0.706522			0.294537	0.705463
		0.216949	0.783051			0.30137	0.69863
		0.191781	0.808219			0.419525	0.580475
		0.402703	0.597297			0.46888	0.53112
		0.464912	0.535088			0.34322	0.65678
		0.315526	0.684474			0.409639	0.590361

## Sheet: Figure 6
	Panel e- Optogenetic inhibition- 1st training				Panel f- Optogenetic inhibition- 2nd training				Panel g- Optogenetic inhibition- test				Panel h- Laser ON duration
		Exploration Preference				Exploration Preference				Exploration Preference				Time (min)
		Object A	Object A*			Object A	Object A*			Object A	Object A*			ArchT	eYFP
	Group: ArchT	0.466019	0.533981		Group: ArchT	0.468992	0.531008		Group: ArchT	0.53	0.47			69	61.6
		0.478185	0.521815			0.592593	0.407407			0.490566	0.509434			69.4	54.7
		0.481481	0.518519			0.438914	0.561086			0.4	0.6			48.7	60.7
		0.595745	0.404255			0.578704	0.421296			0.392308	0.607692			62.5	46.6
		0.491979	0.508021			0.503906	0.496094			0.382022	0.617978			24	59.5
		0.522472	0.477528			0.490463	0.509537			0.61039	0.38961			53	61.1
		0.503356	0.496644			0.490787	0.509213			0.506494	0.493506			37.7	58
		0.474576	0.525424			0.592784	0.407216			0.567251	0.432749			83.7	26.6
	Group: eYFP	0.493639	0.506361		Group: eYFP	0.559633	0.440367		Group: eYFP	0.183036	0.816964				54
		0.539735	0.460265			0.585938	0.414062			0.368056	0.631944				42
		0.5311	0.4689			0.401544	0.598456			0.357447	0.642553
		0.40493	0.59507			0.500907	0.499093			0.411348	0.588652
		0.51	0.49			0.496957	0.503043			0.29	0.71
		0.534783	0.465217			0.582888	0.417112			0.488889	0.511111
		0.529018	0.470982			0.522167	0.477833			0.351351	0.648649
		0.451613	0.548387			0.45977	0.54023			0.275229	0.724771
		0.519022	0.480978			0.524138	0.475862			0.251852	0.748148
		0.428904	0.571096			0.508418	0.491582			0.433824	0.566176

## Sheet: Supplementary Figure 2
		Panel c- Optogenetic recall circle context training				Panel d- Optogenetic recall circle context test				Panel f- Labelling count
		Exploration Preference				Exploration Preference				mCherry (+) cells
		Object A	Object A*			Object A	Object A*			NOL event	Circle
		0.543231	0.456769			0.574324	0.425676			31	38
		0.49262	0.50738			0.555053	0.444947			33.6667	53.3333
		0.593293	0.406707			0.3382	0.6618			44.6667	36
		0.544554	0.455446			0.49863	0.50137			22	34
		0.510917	0.489083			0.451923	0.548077
		0.414303	0.585697			0.550143	0.449857
		0.640852	0.359148			0.408367	0.591633
		0.393013	0.606987			0.53481	0.46519
		0.563895	0.436105			0.346304	0.653696

## Sheet: Supplementary Figure 4
	Panel b- AP5 1st exposure- 1st training				Panel c- AP5 1st exposure- 2nd training				Panel d- AP5 2nd exposure- 1st training				Panel e- AP5 2nd exposure- 2nd training
		Exploration Preference				Exploration Preference				Exploration Preference				Exploration Preference
		Object A	Object A*			Object A	Object A*			Object A	Object A*			Object A	Object A*
	Group: AP5	0.451002	0.548998		Group: AP5	0.549451	0.450549		Group: AP5	0.49835	0.50165		Group: AP5	0.523102	0.476898
		0.438438	0.561562			0.542857	0.457143			0.405325	0.594675			0.435484	0.564516
		0.579618	0.420382			0.588235	0.411765			0.499255	0.500745			0.590909	0.409091
		0.475236	0.524764			0.463492	0.536508			0.501894	0.498106			0.594161	0.405839
		0.502273	0.497727			0.489209	0.510791			0.450575	0.549425			0.454365	0.545635
		0.409594	0.590406			0.424084	0.575916			0.449902	0.550098			0.516832	0.483168
		0.521739	0.478261			0.456057	0.543943			0.516609	0.483391			0.571429	0.428571
		0.592511	0.407489			0.539043	0.460957			0.523743	0.476257			0.433071	0.566929
	Group: PBS	0.507181	0.492819		Group: PBS	0.564103	0.435897		Group: PBS	0.551308	0.448692		Group: PBS	0.48318	0.51682
		0.534247	0.465753			0.516393	0.483607			0.455371	0.544629			0.587549	0.412451
		0.444737	0.555263			0.541667	0.458333			0.537786	0.462214			0.482759	0.517241
		0.449	0.551			0.451883	0.548117			0.493562	0.506438			0.595611	0.404389
		0.552764	0.447236			0.448133	0.551867			0.450156	0.549844			0.515206	0.484794
		0.424855	0.575145			0.554328	0.445672			0.507338	0.492662			0.499184	0.500816
		0.448113	0.551887			0.455008	0.544992			0.509881	0.490119			0.536364	0.463636
		0.42735	0.57265			0.404412	0.595588			0.490969	0.509031			0.462247	0.537753

## Sheet: Supplementary Figure 7
	Panel b-Sleep deprivation- 1st training			Panel c-Sleep deprivation- 2nd training			Panel d-Sleep deprivation- test
	Exploration Preference			Exploration Preference			Exploration Preference
	Object A	Object A*		Object A	Object A*		Object A	Object A*
	0.434783	0.565217		0.521277	0.478723		0.454087	0.545913
	0.50551	0.49449		0.529081	0.470919		0.428571	0.571429
	0.437091	0.562909		0.425703	0.574297		0.57981	0.42019
	0.477231	0.522769		0.471136	0.528864		0.512731	0.487269
	0.564626	0.435374		0.585227	0.414773		0.583841	0.416159
	0.521739	0.478261		0.504132	0.495868		0.411111	0.588889
	0.580566	0.419434		0.503797	0.496203		0.555137	0.444863
	0.522775	0.477225		0.463074	0.536926		0.426184	0.573816
